# Supplementary material for: Prognostic Utility of the Flow Cytometry and Clonality Analysis Results for Feline Lymphomas
Source: Vet Sci. 2024 Jul 24;11(8):331. doi: 10.3390/vetsci11080331 (PMC11360694; doi:10.3390/vetsci11080331)
Supplement: Supplementary file 1 [file vetsci-11-00331-s001.zip]

Archive with 1 entries (1 files):
- vetsci-3008933-supplementary.pdf
